# Supplementary material for: Antimicrobial resistance, virulence genes, and phylogenetic characteristics of pathogenic Escherichia coli isolated from patients and swine suffering from diarrhea
Source: BMC Microbiol. 2022 Aug 16;22:199. doi: 10.1186/s12866-022-02604-z (PMC9380393; doi:10.1186/s12866-022-02604-z)
Supplement: Supplementary file 1 — Additional file 1. [file 12866_2022_2604_MOESM1_ESM.xlsx]

## Sheet: Table S1_Revised
Table S1. Escherichia coli strains used in this study. Resistant criteria was presented
Strain	Day of sample	Origin	Area (province)	O-serogroup	Virotype	Pathotype	MLST	Antimicrobial agent1)
								Gentamicin (<= 12)	Streptomycin (<= 11)	Neomycin (<= 14)	Kanamycin (<= 13)	Amikacin (<= 14)	AMC2) (<= 13)	Cephalothin (<= 14)	Cefazolin (<= 14)	Cefoxitin (<= 14)	Cefepime (<= 14)	Nalidixic acid (<= 13)	Ciprofloxacin (<= 15)	Norfloxacin (<= 12)	Tetracycline (<= 14)	Doxycycline (<= 12)	Ampicillin (<= 13)	Penicillin (<= 28)	SXT3) (<= 10)	Chloramphenicol (<= 12)	Colistin (<= 8)	Clindamycin (<= 14)
KECS-0048	2008-07-31	Piglet	Gyeong-gi	O157	F4:LT:STb:EAST1	ETEC	ST 10	Susceptible (16)	Resistant (6)	Intermediate (15)	Susceptible (18)	Susceptible (20.4)	Resistant (9)	Resistant (11.6)	Susceptible (21.5)	Susceptible (18)	Susceptible (33.6)	Susceptible (23.3)	Susceptible (28.5)	Susceptible (25.2)	Resistant (0)	Resistant (8.7)	Resistant (6)	Resistant (6)	Susceptible (16.8)	Susceptible (21.7)	Susceptible (12.3)	Resistant (6)
KECS-0055	2008-09-17	Piglet	Gyeongnam	O149	F4:LT:STb:EAST1	ETEC	ST 100	Susceptible (18)	Susceptible (18)	Intermediate (16)	Intermediate (16)	Susceptible (21.8)	Resistant (6)	Intermediate (16.1)	Susceptible (23.9)	Susceptible (25)	Susceptible (37.8)	Resistant (10.4)	Susceptible (26.9)	Susceptible (24.8)	Resistant (8.8)	Intermediate (13.3)	Resistant (6)	Resistant (6)	Resistant (0)	Susceptible (24.3)	Susceptible (12.6)	Resistant (6)
KECS-0057	2008-09-25	Piglet	Gyeong-gi	O149	F4:LT:STb:EAST1	ETEC	ST 100	Susceptible (19)	Resistant (6)	Intermediate (15)	Susceptible (19)	Susceptible (21.8)	Resistant (6)	Intermediate (15.2)	Susceptible (21.8)	Susceptible (26.2)	Susceptible (36.2)	Susceptible (27.2)	Susceptible (29.5)	Susceptible (30.7)	Resistant (0)	Resistant (7.5)	Resistant (6)	Resistant (6)	Susceptible (32.4)	Resistant (0)	Susceptible (13.3)	Resistant (6)
KECS-0063	2008-10-30	Piglet	Gyeongnam	O111	F4:LT:STb:EAST1	ETEC	ST 10	Susceptible (19)	Resistant (6)	Susceptible (18)	Susceptible (18)	Susceptible (21.5)	Resistant (9)	Susceptible (18.2)	Susceptible (23)	Susceptible (28.2)	Susceptible (37.4)	Resistant (6.8)	Susceptible (23.2)	Susceptible (21)	Susceptible (20.4)	Susceptible (21.3)	Resistant (6)	Resistant (6)	Susceptible (29.3)	Susceptible (25.1)	Susceptible (12.8)	Resistant (6)
KECS-0065	2008-11-11	Piglet	Gyeongnam	O149	F4:LT:STb:EAST1	ETEC	ST 100	Susceptible (20)	Resistant (11.8)	Susceptible (19)	Susceptible (18)	Susceptible (21.8)	Intermediate (16)	Intermediate (15)	Susceptible (27.5)	Susceptible (25.8)	Susceptible (37.7)	Susceptible (26.5)	Susceptible (28.9)	Susceptible (31.4)	Resistant (8.7)	Resistant (8.9)	Susceptible (18)	Resistant (6)	Susceptible (17.8)	Susceptible (24.8)	Susceptible (14.2)	Resistant (6)
KECS-0255	2010-10-12	Piglet	Chungnam	O149	F4:LT:STb:EAST1	ETEC	ST 100	Susceptible (19)	Resistant (11)	Susceptible (17)	Susceptible (19)	Susceptible (21)	Resistant (6)	Susceptible (18.5)	Susceptible (25.8)	Susceptible (27)	Susceptible (34)	Intermediate (15)	Intermediate (19.6)	Susceptible (27.4)	Susceptible (26.2)	Susceptible (21.9)	Resistant (6)	Resistant (6)	Susceptible (25.3)	Susceptible (23)	Susceptible (12)	Resistant (6)
KECS-0260	2010-11-09	Piglet	Jeju	O149	F4:LT:STb:EAST1	ETEC	ST 100	Susceptible (18)	Susceptible (18)	Susceptible (18)	Susceptible (19)	Susceptible (20.1)	Resistant (11)	Susceptible (21)	Susceptible (25.2)	Susceptible (29.5)	Susceptible (37.3)	Resistant (8.7)	Susceptible (28.4)	Susceptible (28.4)	Susceptible (27.8)	Susceptible (21.3)	Resistant (6)	Resistant (6)	Resistant (0)	Susceptible (27.5)	Susceptible (13.6)	Resistant (6)
KECS-0310	2011-06-16	Piglet	Jeonbuk	O149	F4:LT:STb:EAST1	ETEC	ST 100	Susceptible (18)	Resistant (8)	Intermediate (15)	Susceptible (18)	Susceptible (23)	Resistant (13)	Intermediate (17)	Susceptible (26.3)	Susceptible (27.4)	Susceptible (37.7)	Intermediate (17.3)	Susceptible (30)	Susceptible (27.8)	Susceptible (26.7)	Susceptible (22.5)	Intermediate (15)	Resistant (6)	Susceptible (27.3)	Susceptible (28.8)	Susceptible (14)	Resistant (6)
KECS-0481	2012-05-25	Piglet	Jeju	O149	F4:LT:STb:EAST1	ETEC	ST 100	Susceptible (19.9)	Resistant (11)	Intermediate (15)	Susceptible (20.3)	Susceptible (21.8)	Resistant (8.1)	Intermediate (15)	Susceptible (21)	Susceptible (25.3)	Susceptible (36)	Resistant (8.7)	Susceptible (25.8)	Susceptible (24.8)	Resistant (8.7)	Resistant (11.9)	Resistant (0)	Resistant (0)	Resistant (0)	Susceptible (26.5)	Susceptible (11.8)	Resistant (0)
KECS-0499	2012-06-26	Piglet	Chungnam	O149	F4:LT:STb:EAST1	ETEC	ST 100	Susceptible (18)	Intermediate (12.1)	Intermediate (15.6)	Susceptible (18.5)	Susceptible (18)	Susceptible (18.2)	Susceptible (19.4)	Susceptible (23.6)	Susceptible (28.1)	Susceptible (35.2)	Susceptible (29.7)	Susceptible (26.7)	Susceptible (31)	Susceptible (24.8)	Susceptible (21)	Resistant (0)	Resistant (9.2)	Susceptible (26.7)	Susceptible (27.2)	Susceptible (12)	Resistant (0)
KECS-0504	2012-06-29	Piglet	Gyeong-gi	O100	F4:LT:STb:EAST1	ETEC	ST 10	Susceptible (18.2)	Intermediate (14)	Intermediate (15)	Susceptible (18.5)	Susceptible (20.4)	Intermediate (15.1)	Susceptible (19.9)	Susceptible (24.6)	Susceptible (25.8)	Susceptible (34.5)	Resistant (0)	Susceptible (23.6)	Susceptible (21.8)	Susceptible (25)	Susceptible (20.6)	Intermediate (15.1)	Resistant (9.1)	Susceptible (28.8)	Susceptible (27.7)	Susceptible (12.3)	Resistant (0)
KECS-0505	2012-06-29	Piglet	Gyeong-gi	O100	F4:LT:STb:EAST1	ETEC	ST 10	Resistant (9.5)	Intermediate (12)	Intermediate (15)	Resistant (8.7)	Susceptible (22.9)	Resistant (0)	Resistant (0)	Resistant (0)	Susceptible (19.8)	Susceptible (18.2)	Susceptible (24.1)	Susceptible (34.8)	Susceptible (31.7)	Susceptible (25.6)	Susceptible (19.9)	Resistant (0)	Resistant (0)	Resistant (0)	Susceptible (24.5)	Susceptible (13.2)	Resistant (0)
KECS-0506	2012-06-29	Piglet	Gyeong-gi	O100	F4:LT:STb:EAST1	ETEC	ST 10	Susceptible (18.2)	Resistant (0)	Resistant (6.8)	Resistant (0)	Susceptible (18.2)	Resistant (0)	Resistant (0)	Resistant (0)	Resistant (13.3)	Susceptible (35.7)	Resistant (8.5)	Intermediate (18)	Susceptible (20.8)	Resistant (12.8)	Susceptible (21.9)	Resistant (0)	Resistant (0)	Susceptible (27.5)	Susceptible (25.3)	Susceptible (12.8)	Resistant (0)
KECS-0561	2012-11-21	Piglet	Chungnam	O8	F4:LT:STb:EAST1	ETEC	ST 90	Susceptible (17.7)	Resistant (0)	Resistant (0)	Resistant (0)	Susceptible (19.6)	Resistant (0)	Resistant (0)	Resistant (0)	Resistant (13.3)	Susceptible (36)	Resistant (0)	Susceptible (26.9)	Susceptible (26.7)	Resistant (9.4)	Susceptible (19.2)	Resistant (0)	Resistant (0)	Susceptible (25)	Susceptible (26.7)	Susceptible (12.5)	Resistant (0)
KECS-0562	2012-11-21	Piglet	Chungnam	O8	F4:LT:STb:EAST1	ETEC	ST 90	Susceptible (18.5)	Susceptible (14.2)	Intermediate (15)	Susceptible (18.5)	Susceptible (21)	Susceptible (18.2)	Susceptible (18.1)	Susceptible (23.7)	Susceptible (28.4)	Susceptible (34.8)	Resistant (0)	Intermediate (19.9)	Susceptible (23.2)	Susceptible (23.4)	Susceptible (21.1)	Susceptible (17.2)	Resistant (9.9)	Susceptible (28.8)	Susceptible (24.4)	Susceptible (12.3)	Resistant (0)
KECS-0585	2013-02-15	Piglet	Chungbuk	O149	F4:LT:STb:EAST1	ETEC	ST 100	Susceptible (18.4)	Intermediate (13)	Intermediate (15)	Susceptible (20.4)	Susceptible (18.4)	Resistant (9.9)	Intermediate (15)	Susceptible (21.5)	Susceptible (27.3)	Susceptible (34.5)	Resistant (0)	Susceptible (23.9)	Susceptible (24.1)	Susceptible (29.2)	Susceptible (16.1)	Resistant (0)	Resistant (0)	Resistant (0)	Susceptible (28.1)	Susceptible (12.8)	Resistant (0)
KECS-0633	2013-08-07	Piglet	Chungnam	O157	F4:LT:STb:EAST1	ETEC	ST 10	Susceptible (16.3)	Resistant (0)	Intermediate (15.9)	Intermediate (15)	Susceptible (20.4)	Resistant (9.9)	Intermediate (15.8)	Susceptible (20.6)	Susceptible (29.4)	Susceptible (36.9)	Resistant (7.5)	Resistant (7.1)	Resistant (6.8)	Susceptible (25.8)	Susceptible (24.6)	Resistant (0)	Resistant (0)	Resistant (0)	Susceptible (28.1)	Susceptible (12.5)	Resistant (0)
KECS-0648	2012-02-02	Piglet	Gyeongbuk	O149	F4:LT:STb:EAST1	ETEC	ST 100	Susceptible (19.4)	Intermediate (13)	Intermediate (15.8)	Susceptible (18.9)	Susceptible (19.8)	Resistant (8.9)	Resistant (0)	Resistant (0)	Intermediate (15.3)	Susceptible (34.8)	Resistant (11.8)	Susceptible (28.6)	Susceptible (29.3)	Susceptible (23.9)	Susceptible (17.7)	Resistant (0)	Resistant (0)	Susceptible (30)	Susceptible (22.5)	Susceptible (11.4)	Resistant (0)
KECS-0650	2012-02-14	Piglet	Jeonnam	O98	F4:LT:STb:EAST1	ETEC	ST 100	Susceptible (20)	Susceptible (15)	Susceptible (17)	Resistant (6)	Susceptible (21.3)	Intermediate (16)	Susceptible (19.2)	Susceptible (27.4)	Susceptible (36)	Susceptible (36.4)	Susceptible (30)	Susceptible (32.4)	Susceptible (33.8)	Susceptible (21.6)	Susceptible (22.2)	Intermediate (16)	Resistant (6)	Susceptible (31.2)	Susceptible (29.1)	Susceptible (13.7)	Resistant (6)
KECS-0651	2012-03-02	Piglet	Jeonnam	O149	F4:LT:STb:EAST1	ETEC	ST 100	Susceptible (18)	Intermediate (13)	Intermediate (16)	Resistant (8)	Susceptible (23.6)	Resistant (8)	Intermediate (16.5)	Susceptible (24.8)	Susceptible (25.6)	Susceptible (35.7)	Intermediate (14.4)	Intermediate (19.9)	Susceptible (28.6)	Susceptible (24.4)	Susceptible (18.9)	Resistant (6)	Resistant (6)	Susceptible (29.1)	Susceptible (24.1)	Susceptible (13.7)	Resistant (6)
KECS-0655	2012-04-26	Piglet	Jeju	O149	F4:LT:STb:EAST1	ETEC	ST 100	Resistant (6)	Resistant (6)	Resistant (13)	Resistant (6)	Susceptible (19.1)	Resistant (10)	Intermediate (17)	Susceptible (26.2)	Susceptible (25.1)	Susceptible (36.2)	Resistant (0)	Resistant (0)	Resistant (0)	Resistant (13.2)	Resistant (8.7)	Resistant (6)	Resistant (6)	Resistant (0)	Resistant (11.8)	Susceptible (13.2)	Resistant (6)
KECS-0657	2012-05-04	Piglet	Chungbuk	O149	F4:LT:STb:EAST1	ETEC	ST 100	Susceptible (18)	Resistant (6)	Susceptible (18)	Susceptible (20)	Susceptible (22.2)	Intermediate (16)	Susceptible (18.6)	Susceptible (27.7)	Susceptible (27.1)	Susceptible (35.5)	Susceptible (25.8)	Susceptible (22.4)	Susceptible (24.8)	Susceptible (24.6)	Susceptible (20.1)	Resistant (6)	Resistant (6)	Susceptible (32)	Susceptible (24.1)	Susceptible (14)	Resistant (6)
KECS-0662	2012-08-02	Piglet	Chungnam	O149	F4:LT:STb:EAST1	ETEC	ST 100	Resistant (6)	Resistant (8)	Intermediate (16)	Resistant (6)	Resistant (0)	Resistant (6)	Intermediate (17)	Susceptible (22.8)	Susceptible (26.9)	Susceptible (37.4)	Resistant (10.6)	Resistant (12.9)	Resistant (10.6)	Resistant (8.7)	Resistant (10.2)	Resistant (6)	Resistant (6)	Resistant (0)	Intermediate (15.8)	Susceptible (14.2)	Resistant (6)
KECS-0663	2012-09-17	Piglet	Chungnam	O149	F4:LT:STb:EAST1	ETEC	ST 100	Susceptible (19)	Resistant (6)	Intermediate (15)	Susceptible (19)	Susceptible (21.7)	Resistant (8)	Intermediate (16.5)	Susceptible (23.7)	Susceptible (26.7)	Susceptible (36.6)	Susceptible (24.7)	Susceptible (24.7)	Susceptible (30.1)	Susceptible (23.2)	Susceptible (20.8)	Resistant (6)	Resistant (6)	Susceptible (29.6)	Susceptible (24.8)	Susceptible (13.6)	Resistant (6)
KECS-0671	2013-02-19	Piglet	Chungnam	O149	F4:LT:STb:EAST1	ETEC	ST 100	Susceptible (18)	Resistant (6)	Resistant (6)	Resistant (6)	Susceptible (23.2)	Resistant (6)	Intermediate (15)	Susceptible (23.6)	Susceptible (28.9)	Susceptible (37.4)	Susceptible (23.3)	Susceptible (37.8)	Susceptible (37.4)	Resistant (11.4)	Resistant (9.1)	Resistant (6)	Resistant (6)	Resistant (0)	Resistant (0)	Susceptible (14.2)	Resistant (6)
KECS-0674	2013-03-04	Piglet	Chungnam	O149	F4:LT:STb:EAST1	ETEC	ST 100	Susceptible (18)	Resistant (0)	Intermediate (15)	Intermediate (16.3)	Susceptible (25.4)	Intermediate (15.6)	Susceptible (18.6)	Susceptible (25.5)	Susceptible (28.4)	Susceptible (36.4)	Resistant (0)	Susceptible (28.8)	Susceptible (27.5)	Resistant (0)	Intermediate (15)	Intermediate (15)	Resistant (0)	Resistant (0)	Resistant (0)	Susceptible (13.3)	Resistant (0)
KECS-0677	2013-04-02	Piglet	Gyeongbuk	O149	F4:LT:STb:EAST1	ETEC	ST 100	Susceptible (20.4)	Resistant (0)	Resistant (8.7)	Resistant (0)	Susceptible (21.3)	Susceptible (18)	Intermediate (17)	Susceptible (25.1)	Susceptible (28.2)	Susceptible (37.1)	Resistant (6.8)	Susceptible (28.2)	Susceptible (25)	Resistant (7.6)	Resistant (10.5)	Susceptible (18.6)	Resistant (0)	Susceptible (21)	Resistant (8)	Susceptible (13.4)	Resistant (0)
KECS-0794	2015-07-10	Piglet	Chungnam	O149	F4:LT:STb:EAST1	ETEC	ST 100	Susceptible (18.5)	Resistant (11.2)	Intermediate (15.6)	Intermediate (15)	Susceptible (22.2)	Resistant (8)	Intermediate (15.4)	Susceptible (22.2)	Susceptible (26.7)	Susceptible (34.8)	Susceptible (26.4)	Susceptible (30.8)	Susceptible (30.8)	Susceptible (22.7)	Susceptible (20.4)	Resistant (0)	Resistant (0)	Susceptible (28.4)	Susceptible (25)	Susceptible (12.5)	Resistant (0)
KECS-0919	2015-12-21	Piglet	Gyeongbuk	O149	F4:LT:STb:EAST1	ETEC	ST 100	Susceptible (18.5)	Intermediate (14)	Intermediate (15)	Intermediate (15)	Susceptible (19.9)	Resistant (0)	Intermediate (15)	Susceptible (21.7)	Susceptible (21.8)	Susceptible (34.5)	Resistant (0)	Resistant (0)	Resistant (0)	Susceptible (25.8)	Susceptible (21.3)	Resistant (0)	Resistant (0)	Susceptible (25.1)	Susceptible (24.3)	Susceptible (13)	Resistant (0)
KECS-0146	2009-07-01	Piglet	Gyeong-gi	O136	F18:Stx2:Stx2e:EAST1	ETEC/STEC	ST 1	Susceptible (20.3)	Intermediate (13)	Resistant (0)	Resistant (7.8)	Susceptible (22.9)	Resistant (8)	Resistant (12)	Susceptible (19.6)	Susceptible (22)	Susceptible (36)	Susceptible (24.3)	Susceptible (30.5)	Susceptible (28.9)	Resistant (8)	Intermediate (13.2)	Resistant (0)	Resistant (0)	Resistant (6.4)	Resistant (0)	Susceptible (13)	Resistant (0)
KECS-0149	2009-07-01	Piglet	Gyeong-gi	O_UT	F18:Stx2:Stx2e:EAST1	ETEC/STEC	ST 1	Susceptible (19.8)	Resistant (11.2)	Susceptible (17.6)	Susceptible (19.4)	Susceptible (23)	Intermediate (14.2)	Intermediate (15)	Susceptible (25.5)	Susceptible (28.4)	Susceptible (36.4)	Susceptible (27)	Susceptible (29.5)	Susceptible (37.3)	Resistant (11.1)	Susceptible (23.3)	Susceptible (19.6)	Resistant (0)	Susceptible (28.4)	Susceptible (28.1)	Susceptible (13.3)	Resistant (0)
KECS-0161	2009-10-21	Piglet	Jeonbuk	O_UT	F18:Stx2:Stx2e:EAST1	ETEC/STEC	ST 1	Resistant (0)	Intermediate (13)	Resistant (6.1)	Resistant (0)	Susceptible (22)	Resistant (0)	Resistant (13.2)	Susceptible (20.8)	Susceptible (27.4)	Susceptible (35.5)	Susceptible (25.3)	Resistant (10.6)	Susceptible (22.9)	Resistant (0)	Resistant (9)	Resistant (0)	Resistant (0)	Resistant (0)	Resistant (0)	Susceptible (12.5)	Resistant (0)
KECS-0193	2010-09-20	Piglet	Jeonnam	O_UT	F18:Stx2:Stx2e:EAST1	ETEC/STEC	ST New	Susceptible (17.2)	Resistant (0)	Resistant (6.8)	Resistant (0)	Susceptible (20.8)	Resistant (0)	Resistant (14)	Susceptible (22)	Susceptible (25.8)	Susceptible (34.2)	Susceptible (23)	Susceptible (28.6)	Susceptible (31.2)	Resistant (8.4)	Resistant (12)	Resistant (0)	Resistant (0)	Susceptible (22.9)	Susceptible (22.7)	Susceptible (12.3)	Resistant (0)
KECS-0219	2010-09-20	Piglet	Jeonnam	O_UT	F18:Stx2:Stx2e:EAST1	ETEC/STEC	ST New	Resistant (6)	Resistant (6)	Resistant (6)	Resistant (6)	Susceptible (22.2)	Resistant (6)	Resistant (13.3)	Intermediate (16.2)	Susceptible (24.8)	Susceptible (34.1)	Susceptible (24.6)	Susceptible (37.4)	Susceptible (31.7)	Resistant (0)	Resistant (8.7)	Resistant (6)	Resistant (6)	Resistant (0)	Resistant (0)	Susceptible (13.3)	Resistant (6)
KECS-0681	2013-05-03	Piglet	Gyeongbuk	O146	F18:Stx2e:EAST1	ETEC/STEC	ST 641	Susceptible (18)	Resistant (6)	Intermediate (16)	Susceptible (19)	Susceptible (20.6)	Intermediate (17)	Intermediate (15)	Susceptible (25)	Susceptible (24.8)	Susceptible (34)	Susceptible (22.4)	Susceptible (21.7)	Susceptible (28.9)	Susceptible (25.1)	Susceptible (18.4)	Resistant (13)	Resistant (6)	Susceptible (26.2)	Susceptible (24.3)	Susceptible (12)	Resistant (6)
KECS-0952	2016-03-30	Piglet	Chungnam	O_UT	F18:Stx2e:EAST1	ETEC/STEC	ST 224	Susceptible (16)	Resistant (6)	Intermediate (16)	Susceptible (18)	Susceptible (20.8)	Susceptible (18)	Intermediate (15.4)	Susceptible (25.3)	Susceptible (20.3)	Susceptible (35.2)	Susceptible (26)	Susceptible (27.3)	Susceptible (38.3)	Susceptible (25.5)	Susceptible (22.5)	Intermediate (16)	Resistant (6)	Susceptible (31.5)	Susceptible (22.5)	Susceptible (13.7)	Resistant (6)
KECS-0025	2008-05-09	Piglet	Gyeongbuk	O146	F18:Stx2:Stx2e	STEC	ST 641	Susceptible (18)	Resistant (11)	Intermediate (16)	Susceptible (20)	Susceptible (23.2)	Resistant (11)	Resistant (13.9)	Susceptible (21.7)	Susceptible (23)	Susceptible (36.6)	Susceptible (25.6)	Susceptible (26.9)	Susceptible (28.4)	Susceptible (22.7)	Susceptible (20.1)	Resistant (6)	Resistant (6)	Susceptible (30)	Resistant (9.4)	Susceptible (12.6)	Resistant (6)
KECS-0049	2008-07-31	Piglet	Gyeongnam	O_UT	F18:Stx2:Stx2e	STEC	ST New	Susceptible (18)	Susceptible (15)	Intermediate (15)	Susceptible (20)	Susceptible (22.4)	Intermediate (14)	Susceptible (18.2)	Susceptible (25.3)	Susceptible (29.6)	Susceptible (36.7)	Susceptible (32.2)	Susceptible (34)	Susceptible (33.6)	Resistant (0)	Susceptible (25.8)	Resistant (6)	Resistant (6)	Susceptible (29.6)	Resistant (7.3)	Susceptible (12.8)	Resistant (11)
KECS-0140	2009-01-29	Piglet	Gyeong-gi	O136	F18:AIDA:Stx2:Stx2e	STEC	ST 1	Susceptible (18)	Resistant (11)	Susceptible (17)	Susceptible (20)	Susceptible (18.7)	Resistant (12)	Resistant (11.8)	Susceptible (22.9)	Susceptible (27.5)	Susceptible (32.6)	Susceptible (20.3)	Susceptible (29.1)	Susceptible (28.4)	Susceptible (22.8)	Susceptible (19.1)	Resistant (6)	Resistant (6)	Susceptible (28.4)	Susceptible (23.9)	Susceptible (11.8)	Resistant (6)
KECS-0148	2009-07-01	Piglet	Gyeong-gi	O136	F18:Stx2:Stx2e	STEC	ST 1	Susceptible (18.5)	Resistant (0)	Resistant (0)	Resistant (0)	Susceptible (20.3)	Resistant (7.6)	Intermediate (15)	Intermediate (15)	Susceptible (20.6)	Susceptible (35.2)	Susceptible (25.6)	Susceptible (28.4)	Susceptible (26.2)	Susceptible (22.4)	Susceptible (20.1)	Resistant (0)	Resistant (0)	Susceptible (25.3)	Susceptible (19.8)	Susceptible (13.5)	Resistant (0)
KECS-0151	2009-07-01	Piglet	Gyeong-gi	O_UT	F18:Stx2:Stx2e	STEC	ST 1	Susceptible (17.2)	Resistant (11)	Intermediate (15)	Intermediate (15)	Susceptible (21.8)	Intermediate (15)	Intermediate (15.6)	Susceptible (22.7)	Susceptible (26)	Susceptible (34.3)	Resistant (8)	Susceptible (30.3)	Susceptible (29.3)	Susceptible (20.4)	Intermediate (13.2)	Resistant (13)	Resistant (0)	Susceptible (21.7)	Resistant (0)	Susceptible (12.9)	Resistant (6.6)
KECS-0162	2009-10-21	Piglet	Jeonbuk	O28	F18:Stx2:Stx2e	STEC	ST 1	Susceptible (18.4)	Resistant (11)	Intermediate (15)	Intermediate (15)	Susceptible (21.7)	Intermediate (15)	Intermediate (16.8)	Susceptible (23)	Susceptible (28.5)	Susceptible (36.7)	Resistant (10.6)	Susceptible (28.9)	Susceptible (35.2)	Susceptible (27)	Susceptible (23.2)	Intermediate (15)	Resistant (8.8)	Susceptible (28.4)	Susceptible (20.6)	Susceptible (13.2)	Resistant (0)
KECS-0290	2011-05-06	Piglet	Chungnam	O149	F18:Stx2e	STEC	ST 88	Susceptible (17.8)	Intermediate (13.3)	Intermediate (15)	Susceptible (18.2)	Susceptible (25.1)	Resistant (12.5)	Resistant (12.5)	Susceptible (21.5)	Susceptible (29.8)	Susceptible (35)	Susceptible (26.4)	Susceptible (31.7)	Susceptible (28.9)	Susceptible (23.8)	Susceptible (21.3)	Resistant (11.8)	Resistant (0)	Susceptible (28.4)	Susceptible (21.5)	Susceptible (12.6)	Resistant (0)
KECS-0313	2011-06-17	Piglet	Gyeong-gi	O149	F18:Stx2:Stx2e	STEC	ST New	Susceptible (18.7)	Susceptible (18)	Intermediate (15.1)	Susceptible (19.4)	Susceptible (23.2)	Intermediate (15.4)	Intermediate (16.5)	Susceptible (22.2)	Susceptible (29.4)	Susceptible (37.5)	Resistant (8.7)	Susceptible (25.7)	Susceptible (25.6)	Resistant (0)	Intermediate (15)	Intermediate (15.6)	Resistant (0)	Susceptible (19.2)	Resistant (9.8)	Susceptible (13.3)	Resistant (0)
KECS-0316	2011-06-24	Piglet	Gyeongnam	O149	F18:Stx2e	STEC	ST 1112	Susceptible (19.2)	Intermediate (12)	Susceptible (17)	Susceptible (18.7)	Susceptible (22.1)	Intermediate (16.3)	Intermediate (15.6)	Susceptible (23.2)	Susceptible (26.2)	Susceptible (36.6)	Resistant (8)	Susceptible (34.1)	Susceptible (33.4)	Susceptible (23.2)	Susceptible (25)	Intermediate (15.1)	Resistant (8.6)	Susceptible (30.7)	Susceptible (26.7)	Susceptible (12.6)	Resistant (0)
KECS-0327	2011-07-14	Piglet	Gyeongbuk	O149	F18:Stx2e	STEC	ST 641	Susceptible (16)	Resistant (6)	Intermediate (15)	Susceptible (20)	Susceptible (22.9)	Resistant (6)	Resistant (0)	Resistant (0)	Resistant (0)	Susceptible (31.4)	Resistant (9.7)	Susceptible (28.8)	Susceptible (28.1)	Susceptible (23.9)	Intermediate (15)	Resistant (6)	Resistant (6)	Intermediate (11.3)	Resistant (10)	Susceptible (12.6)	Resistant (6)
KECS-0345	2011-08-24	Piglet	Gyeongnam	O149	F18:AIDA:Stx2:Stx2e	STEC	ST 224	Susceptible (18)	Susceptible (15)	Intermediate (16)	Susceptible (18)	Susceptible (18.5)	Resistant (6)	Resistant (8.5)	Intermediate (16.3)	Intermediate (15)	Susceptible (33.4)	Susceptible (24.4)	Susceptible (28.6)	Susceptible (29.6)	Susceptible (22.4)	Susceptible (18.2)	Resistant (6)	Resistant (6)	Susceptible (27.9)	Susceptible (24.8)	Susceptible (12.1)	Resistant (6)
KECS-0417	2012-01-19	Piglet	Gyeongbuk	O149	F18:Stx2:Stx2e	STEC	ST New	Susceptible (18)	Intermediate (13)	Intermediate (15)	Intermediate (16.1)	Susceptible (23.2)	Intermediate (14.9)	Intermediate (16.6)	Susceptible (25.5)	Susceptible (19.1)	Susceptible (36.6)	Intermediate (17.7)	Susceptible (27.7)	Susceptible (32.6)	Susceptible (25.5)	Susceptible (22)	Intermediate (14.5)	Resistant (0)	Susceptible (25.5)	Resistant (6.8)	Susceptible (12.3)	Resistant (0)
KECS-0423	2012-02-06	Piglet	Gyeongbuk	O149	F18:AIDA:Stx2:Stx2e	STEC	ST 1	Susceptible (18.4)	Susceptible (15)	Resistant (0)	Resistant (0)	Susceptible (22.5)	Resistant (9.2)	Resistant (14)	Susceptible (20.1)	Intermediate (15)	Susceptible (34.5)	Susceptible (22.2)	Susceptible (26.9)	Susceptible (32.2)	Resistant (6.1)	Intermediate (14.1)	Resistant (0)	Resistant (0)	Susceptible (20.6)	Susceptible (21.3)	Susceptible (13.3)	Resistant (0)
KECS-0476	2012-05-24	Piglet	Gyeong-gi	O139	F18:AIDA:Stx2e	STEC	ST 1	Susceptible (18.7)	Resistant (11.8)	Intermediate (15)	Intermediate (17)	Susceptible (22.1)	Resistant (13)	Intermediate (16.1)	Susceptible (24.4)	Susceptible (23)	Susceptible (36.4)	Susceptible (23.6)	Susceptible (27.9)	Susceptible (28.2)	Susceptible (22.5)	Susceptible (19.3)	Intermediate (15)	Resistant (0)	Susceptible (27.9)	Susceptible (22.8)	Susceptible (13)	Resistant (0)
KECS-0792	2015-07-06	Piglet	Chungnam	O139	F18:AIDA:Stx2e	STEC	ST 1	Resistant (9)	Resistant (11)	Resistant (0)	Resistant (0)	Susceptible (28)	Susceptible (21)	Susceptible (20)	Susceptible (20)	Susceptible (27)	Susceptible (34)	Resistant (0)	Resistant (12)	Resistant (9)	Resistant (9)	Susceptible (19)	Resistant (0)	Resistant (0)	Resistant (0)	Resistant (0)	Susceptible (12)	Resistant (0)
KECS-0793	2015-07-08	Piglet	Chungbuk	O139	F18:AIDA:Stx2e	STEC	ST 1	Resistant (0)	Resistant (0)	Resistant (0)	Resistant (0)	Susceptible (28)	Susceptible (20)	Susceptible (18)	Susceptible (20)	Susceptible (25)	Susceptible (36)	Resistant (0)	Susceptible (22)	Susceptible (20)	Resistant (0)	Intermediate (15)	Resistant (0)	Resistant (0)	Susceptible (23)	Resistant (10)	Susceptible (19)	Resistant (0)
KECS-0795	2015-07-15	Piglet	Chungbuk	O139	F18:AIDA:Stx2e	STEC	ST 1	Resistant (0)	Susceptible (15)	Susceptible (23)	Susceptible (20)	Susceptible (26)	Susceptible (18)	Intermediate (16)	Susceptible (20)	Susceptible (24)	Susceptible (32)	Resistant (0)	Resistant (13)	Resistant (12)	Resistant (0)	Intermediate (13)	Resistant (0)	Resistant (0)	Resistant (0)	Susceptible (28)	Susceptible (12)	Resistant (0)
KECS-0820	2015-08-18	Piglet	Gyeongnam	O139	F18:AIDA:Stx2e	STEC	ST 1	Susceptible (24)	Resistant (0)	Resistant (0)	Resistant (0)	Susceptible (27)	Susceptible (23)	Susceptible (19)	Susceptible (24)	Susceptible (26)	Susceptible (34)	Resistant (0)	Resistant (0)	Resistant (0)	Resistant (0)	Intermediate (13)	Resistant (0)	Resistant (0)	Resistant (0)	Resistant (0)	Susceptible (14)	Resistant (0)
KECS-0823	2015-08-21	Piglet	Chungnam	O139	F18:AIDA:Stx2e	STEC	ST 1	Resistant (12)	Resistant (0)	Resistant (0)	Resistant (0)	Susceptible (28)	Resistant (10)	Resistant (0)	Susceptible (19)	Susceptible (22)	Susceptible (26)	Resistant (0)	Susceptible (24)	Susceptible (19)	Resistant (0)	Intermediate (15)	Resistant (0)	Resistant (0)	Resistant (0)	Resistant (10)	Susceptible (12)	Resistant (0)
KECS-0874	2015-10-30	Piglet	Jeonbuk	O139	F18:AIDA:Stx2e	STEC	ST 1	Resistant (0)	Susceptible (19)	Resistant (10)	Resistant (0)	Susceptible (27)	Susceptible (19)	Susceptible (18)	Susceptible (21)	Susceptible (26)	Susceptible (36)	Resistant (11)	Susceptible (24)	Susceptible (32)	Susceptible (28)	Susceptible (23)	Resistant (0)	Resistant (0)	Resistant (0)	Resistant (10)	Susceptible (14)	Resistant (0)
KECS-0884	2015-11-13	Piglet	Jeonnam	O121	F18:Stx2e	STEC	ST 88	Resistant (10)	Resistant (0)	Resistant (0)	Resistant (0)	Susceptible (22)	Intermediate (17)	Susceptible (18)	Susceptible (22)	Susceptible (20)	Susceptible (28)	Resistant (0)	Resistant (13)	Resistant (10)	Susceptible (22)	Susceptible (20)	Resistant (0)	Resistant (0)	Resistant (0)	Resistant (0)	Susceptible (13)	Resistant (0)
KECS-0891	2015-11-17	Piglet	Chungbuk	O149	F18:AIDA:Stx2e	STEC	ST 1	Resistant (0)	Resistant (0)	Resistant (0)	Resistant (0)	Resistant (0)	Susceptible (20)	Susceptible (18)	Susceptible (20)	Susceptible (22)	Susceptible (32)	Resistant (0)	Resistant (13)	Intermediate (14)	Resistant (8)	Resistant (0)	Resistant (0)	Resistant (0)	Resistant (0)	Susceptible (27)	Susceptible (14)	Resistant (0)
KECS-0892	2015-11-17	Piglet	Chungbuk	O139	F18:AIDA:Stx2e	STEC	ST 1	Resistant (11)	Resistant (0)	Resistant (10)	Resistant (0)	Resistant (0)	Intermediate (15)	Susceptible (19)	Susceptible (22)	Susceptible (26)	Susceptible (33)	Resistant (0)	Resistant (11)	Resistant (0)	Resistant (10)	Resistant (0)	Resistant (8)	Resistant (0)	Resistant (0)	Resistant (0)	Susceptible (14)	Resistant (0)
KECS-0913	2015-12-14	Piglet	Gyeongbuk	O139	F18:AIDA:Stx2e	STEC	ST 1	Resistant (0)	Resistant (0)	Resistant (8)	Resistant (0)	Resistant (0)	Resistant (0)	Resistant (0)	Resistant (0)	Resistant (9)	Susceptible (30)	Resistant (0)	Resistant (12)	Intermediate (16)	Resistant (0)	Resistant (0)	Resistant (0)	Resistant (0)	Resistant (0)	Resistant (0)	Susceptible (15)	Resistant (0)
KECS-0915	2015-12-14	Piglet	Gyeongbuk	O139	F18:AIDA:Stx2e	STEC	ST 1	Resistant (8)	Resistant (0)	Resistant (13)	Resistant (0)	Resistant (0)	Susceptible (21)	Susceptible (19)	Susceptible (22)	Susceptible (20)	Susceptible (36)	Resistant (0)	Resistant (8)	Resistant (10)	Resistant (8)	Resistant (0)	Resistant (0)	Resistant (0)	Resistant (0)	Resistant (0)	Susceptible (15)	Resistant (0)
KECS-0940	2016-01-25	Piglet	Chungnam	O139	F18:AIDA:Stx2e	STEC	ST 1	Resistant (0)	Resistant (0)	Resistant (13)	Resistant (0)	Resistant (0)	Susceptible (21)	Susceptible (20)	Susceptible (22)	Susceptible (27)	Susceptible (40)	Resistant (0)	Resistant (14)	Intermediate (14)	Resistant (9)	Resistant (0)	Resistant (0)	Resistant (0)	Resistant (0)	Resistant (0)	Susceptible (15)	Resistant (0)
KECS-0974	2016-05-26	Piglet	Chungnam	O139	F18:AIDA:Stx2e	STEC	ST 7323	Resistant (0)	Resistant (0)	Resistant (12)	Resistant (0)	Resistant (0)	Susceptible (22)	Susceptible (20)	Susceptible (24)	Susceptible (26)	Susceptible (36)	Resistant (0)	Resistant (14)	Intermediate (15)	Resistant (10)	Resistant (0)	Resistant (0)	Resistant (0)	Resistant (0)	Resistant (0)	Susceptible (15)	Resistant (0)
KECS-0976	2016-06-02	Piglet	Gyeongbuk	O139	F18:AIDA:Stx2e	STEC	ST 1	Resistant (12)	Resistant (0)	Resistant (11)	Resistant (0)	Resistant (0)	Intermediate (16)	Resistant (10)	Susceptible (19)	Susceptible (22)	Susceptible (32)	Susceptible (25)	Susceptible (40)	Susceptible (30)	Resistant (0)	Resistant (0)	Intermediate (14)	Resistant (0)	Susceptible (18)	Resistant (9)	Susceptible (14)	Resistant (0)
NCCP 14762	1981-08-01	Human	Seoul	O_UT	-	-	ST 500	Resistant (11)	Resistant (0)	Resistant (11)	Resistant (0)	Resistant (0)	Intermediate (16)	Resistant (8)	Susceptible (20)	Susceptible (25)	Susceptible (32)	Susceptible (26)	Susceptible (40)	Susceptible (36)	Resistant (0)	Resistant (0)	Resistant (12)	Resistant (0)	Susceptible (20)	Resistant (10)	Susceptible (14)	Resistant (0)
NCCP 14039	2008-01-01	Human	Jeonnam	O_UT	AggR	EAEC	ST 34	Resistant (12)	Resistant (8)	Resistant (11)	Resistant (0)	Resistant (0)	Susceptible (19)	Resistant (14)	Susceptible (18)	Susceptible (21)	Susceptible (28)	Resistant (0)	Resistant (11)	Resistant (8)	Resistant (0)	Resistant (0)	Resistant (0)	Resistant (0)	Susceptible (22)	Resistant (0)	Susceptible (13)	Resistant (0)
NCCP 15649	2011-03-18	Human	Gangwon	O_UT	AggR	EAEC	ST 130	Resistant (10)	Resistant (0)	Susceptible (17)	Susceptible (21)	Susceptible (28)	Susceptible (20)	Intermediate (15)	Susceptible (20)	Susceptible (24)	Susceptible (30)	Resistant (12)	Susceptible (30)	Susceptible (28)	Resistant (10)	Intermediate (15)	Resistant (0)	Resistant (0)	Susceptible (17)	Resistant (0)	Susceptible (12)	Resistant (0)
NCCP 15651	2011-03-15	Human	Gangwon	O_UT	AggR	EAEC	ST 10	Resistant (10)	Resistant (0)	Susceptible (18)	Resistant (0)	Resistant (0)	Intermediate (17)	Intermediate (15)	Susceptible (18)	Susceptible (22)	Susceptible (32)	Resistant (0)	Resistant (0)	Resistant (0)	Resistant (0)	Resistant (0)	Resistant (0)	Resistant (0)	Susceptible (22)	Resistant (0)	Susceptible (13)	Resistant (0)
NCCP 13719	2006-01-01	Human	Gangwon	O_UT	ipaH	EIEC	ST 311	Intermediate (13)	Resistant (10)	Susceptible (19)	Resistant (0)	Resistant (0)	Susceptible (20)	Resistant (14)	Susceptible (20)	Susceptible (22)	Susceptible (36)	Resistant (0)	Resistant (9)	Resistant (0)	Susceptible (29)	Resistant (0)	Resistant (0)	Resistant (0)	Susceptible (22)	Resistant (11)	Susceptible (16)	Resistant (0)
NCCP 14038	2008-01-01	Human	Gwangju	O15	eaeA	EPEC	ST 10	Susceptible (26)	Resistant (0)	Susceptible (24)	Resistant (0)	Resistant (0)	Susceptible (24)	Susceptible (21)	Susceptible (24)	Susceptible (24)	Susceptible (36)	Resistant (0)	Susceptible (26)	Susceptible (23)	Resistant (0)	Resistant (0)	Susceptible (22)	Resistant (0)	Susceptible (21)	Resistant (0)	Susceptible (14)	Resistant (0)
NCCP 13717	2008-02-08	Human	Gyeongnam	O25	LT	ETEC	ST 3931	Resistant (11)	Resistant (0)	Resistant (11)	Resistant (0)	Resistant (0)	Intermediate (16)	Susceptible (18)	Susceptible (22)	Susceptible (23)	Susceptible (28)	Resistant (0)	Resistant (15)	Resistant (11)	Resistant (12)	Resistant (0)	Resistant (0)	Resistant (0)	Resistant (0)	Resistant (0)	Susceptible (13)	Resistant (0)
NCCP 13718	2003-03-31	Human	Gangwon	O78	ST	ETEC	ST 7256	Resistant (11)	Susceptible (15)	Susceptible (17)	Resistant (0)	Resistant (0)	Intermediate (16)	Susceptible (18)	Susceptible (23)	Susceptible (24)	Susceptible (28)	Resistant (0)	Resistant (15)	Resistant (12)	Resistant (10)	Resistant (0)	Resistant (8)	Resistant (0)	Susceptible (21)	Resistant (0)	Susceptible (13)	Resistant (0)
NCCP 15731	2005-08-01	Human	Gyeongnam	O159	ST	ETEC	ST 218	Susceptible (23)	Resistant (0)	Resistant (8)	Resistant (0)	Resistant (0)	Susceptible (19)	Susceptible (20)	Susceptible (20)	Susceptible (24)	Susceptible (36)	Resistant (0)	Susceptible (26)	Susceptible (23)	Susceptible (24)	Resistant (0)	Resistant (0)	Resistant (0)	Susceptible (20)	Susceptible (24)	Susceptible (12)	Resistant (0)
NCCP 15732	2004-01-01	Human	Busan	O6	LT:ST	ETEC	ST 4	Resistant (0)	Resistant (0)	Resistant (0)	Resistant (0)	Susceptible (28)	Resistant (11)	Resistant (0)	Resistant (0)	Resistant (10)	Susceptible (30)	Resistant (0)	Resistant (0)	Resistant (0)	Resistant (0)	Resistant (11)	Resistant (0)	Resistant (0)	Resistant (0)	Resistant (0)	Susceptible (14)	Resistant (0)
NCCP 15733	2010-01-01	Human	Chungnam	O159	ST	ETEC	ST 218	Susceptible (23)	Resistant (0)	Intermediate (16)	Resistant (0)	Resistant (0)	Susceptible (20)	Intermediate (16)	Susceptible (20)	Susceptible (20)	Susceptible (28)	Resistant (0)	Susceptible (22)	Susceptible (20)	Susceptible (20)	Resistant (0)	Susceptible (18)	Resistant (0)	Susceptible (20)	Susceptible (24)	Susceptible (12)	Resistant (0)
NCCP 15734	2004-04-01	Human	Gangwon	O57	ST	ETEC	ST 88	Resistant (0)	Resistant (0)	Resistant (0)	Resistant (0)	Resistant (0)	Resistant (11)	Resistant (0)	Resistant (0)	Resistant (10)	Susceptible (22)	Resistant (0)	Resistant (0)	Resistant (0)	Resistant (0)	Resistant (0)	Resistant (0)	Resistant (0)	Resistant (0)	Resistant (0)	Susceptible (13)	Resistant (0)
NCCP 15740	2005-08-01	Human	Gyeongnam	O6	LT:ST	ETEC	ST 4	Susceptible (23)	Intermediate (12)	Resistant (8)	Resistant (0)	Resistant (0)	Intermediate (15)	Susceptible (18)	Susceptible (21)	Susceptible (21)	Susceptible (29)	Resistant (0)	Resistant (10)	Resistant (9)	Susceptible (20)	Resistant (0)	Resistant (0)	Resistant (0)	Resistant (0)	Resistant (8)	Susceptible (13)	Resistant (0)
NCCP 15741	2010-01-01	Human	Gyeong-gi	O25	LT	ETEC	ST 1491	Susceptible (20)	Resistant (10)	Susceptible (18)	Resistant (0)	Resistant (0)	Susceptible (22)	Susceptible (22)	Susceptible (28)	Susceptible (26)	Susceptible (37)	Resistant (0)	Susceptible (30)	Susceptible (24)	Resistant (0)	Resistant (0)	Susceptible (26)	Resistant (0)	Susceptible (18)	Susceptible (26)	Susceptible (12)	Resistant (0)
NCCP 16184	2010-03-01	Human	Seoul	O6	LT:ST	ETEC	ST 4	Resistant (0)	Resistant (0)	Susceptible (18)	Resistant (0)	Resistant (0)	Susceptible (22)	Intermediate (16)	Susceptible (22)	Susceptible (22)	Susceptible (28)	Resistant (0)	Susceptible (24)	Susceptible (20)	Resistant (0)	Resistant (0)	Susceptible (18)	Resistant (0)	Resistant (0)	Susceptible (22)	Resistant (0)	Resistant (0)
NCCP 16185	2010-03-01	Human	Jeonnam	O159	ST	ETEC	ST 218	Susceptible (20)	Susceptible (20)	Susceptible (18)	Susceptible (25)	Susceptible (25)	Susceptible (23)	Susceptible (19)	Susceptible (23)	Susceptible (24)	Susceptible (30)	Susceptible (25)	Susceptible (30)	Susceptible (30)	Susceptible (24)	Susceptible (22)	Susceptible (20)	Resistant (8)	Susceptible (26)	Susceptible (23)	Susceptible (13)	Resistant (0)
NCCP 16186	2010-03-01	Human	Gyeongnam	O25	LT	ETEC	ST 3931	Susceptible (20)	Susceptible (20)	Susceptible (17)	Susceptible (24)	Susceptible (25)	Susceptible (23)	Susceptible (20)	Susceptible (24)	Susceptible (24)	Susceptible (30)	Susceptible (24)	Susceptible (30)	Susceptible (30)	Susceptible (26)	Susceptible (23)	Susceptible (21)	Resistant (8)	Susceptible (28)	Susceptible (22)	Susceptible (12)	Resistant (0)
NCCP 15658	2004-08-18	Human	Jeonnam	O11	nonpathogenic	Non	ST 93	Susceptible (22)	Susceptible (18)	Susceptible (20)	Susceptible (24)	Susceptible (25)	Intermediate (17)	Intermediate (16)	Susceptible (18)	Susceptible (20)	Susceptible (28)	Resistant (0)	Susceptible (22)	Susceptible (20)	Resistant (0)	Intermediate (15)	Resistant (0)	Resistant (0)	Resistant (0)	Resistant (12)	Susceptible (12)	Resistant (0)
NCCP 13720	2008-07-03	Human	Gyeong-gi	O21	stx1	STEC	ST 971	Susceptible (22)	Resistant (10)	Intermediate (15)	Resistant (0)	Resistant (0)	Susceptible (21)	Intermediate (16)	Susceptible (18)	Susceptible (25)	Susceptible (30)	Susceptible (28)	Susceptible (40)	Susceptible (34)	Resistant (0)	Resistant (0)	Resistant (0)	Resistant (0)	Susceptible (25)	Resistant (0)	Susceptible (13)	Resistant (0)
NCCP 13721	2008-06-03	Human	Gyeong-gi	O_UT	stx1:stx2	STEC	ST 678	Susceptible (24)	Resistant (11)	Susceptible (19)	Resistant (0)	Resistant (0)	Susceptible (20)	Susceptible (18)	Susceptible (21)	Susceptible (25)	Susceptible (30)	Susceptible (29)	Susceptible (40)	Susceptible (30)	Resistant (0)	Resistant (0)	Resistant (0)	Resistant (0)	Susceptible (26)	Resistant (0)	Susceptible (14)	Resistant (0)
NCCP 13894	2000-01-01	Human	Gangwon	O157	stx1:stx2	STEC	ST 11	Susceptible (22)	Resistant (0)	Intermediate (16)	Resistant (0)	Resistant (0)	Susceptible (18)	Resistant (12)	Intermediate (16)	Susceptible (22)	Susceptible (30)	Resistant (0)	Intermediate (20)	Susceptible (22)	Resistant (0)	Resistant (0)	Resistant (0)	Resistant (0)	Resistant (0)	Resistant (0)	Susceptible (13)	Resistant (0)
NCCP 13907	2003-01-01	Human	Gwangju	O157	stx1	STEC	ST 11	Susceptible (20)	Resistant (0)	Susceptible (21)	Resistant (0)	Resistant (0)	Susceptible (20)	Resistant (0)	Resistant (0)	Susceptible (19)	Susceptible (18)	Resistant (0)	Resistant (0)	Resistant (0)	Resistant (0)	Resistant (0)	Resistant (0)	Resistant (0)	Resistant (0)	Resistant (0)	Susceptible (13)	Resistant (0)
NCCP 13920	2003-01-01	Human	Gangwon	O157	stx2	STEC	ST 3744	Susceptible (25)	Susceptible (20)	Susceptible (19)	Susceptible (26)	Susceptible (28)	Intermediate (16)	Susceptible (18)	Susceptible (22)	Susceptible (24)	Susceptible (34)	Intermediate (18)	Susceptible (40)	Susceptible (36)	Resistant (0)	Resistant (11)	Resistant (0)	Resistant (0)	Susceptible (28)	Resistant (0)	Susceptible (14)	Resistant (0)
NCCP 13979	2006-01-01	Human	Gangwon	O_UT	stx1	STEC	ST 678	Resistant (10)	Resistant (10)	Resistant (11)	Resistant (0)	Susceptible (22)	Susceptible (22)	Intermediate (16)	Susceptible (20)	Susceptible (23)	Susceptible (32)	Susceptible (25)	Susceptible (40)	Susceptible (38)	Resistant (0)	Resistant (9)	Resistant (0)	Resistant (0)	Resistant (0)	Resistant (10)	Susceptible (12)	Resistant (0)
NCCP 13981	2006-01-01	Human	Gangwon	O25	stx1	STEC	ST 2715	Resistant (0)	Resistant (0)	Resistant (0)	Resistant (0)	Susceptible (27)	Susceptible (21)	Susceptible (19)	Susceptible (20)	Susceptible (24)	Susceptible (32)	Resistant (10)	Susceptible (25)	Susceptible (25)	Resistant (10)	Susceptible (16)	Resistant (0)	Resistant (0)	Susceptible (17)	Resistant (0)	Susceptible (13)	Resistant (0)
NCCP 13987	2005-01-01	Human	Gangwon	O_UT	stx1:stx2	STEC	ST 101	Susceptible (20)	Susceptible (20)	Susceptible (19)	Susceptible (23)	Susceptible (28)	Susceptible (22)	Susceptible (20)	Susceptible (24)	Susceptible (24)	Susceptible (30)	Susceptible (25)	Susceptible (31)	Susceptible (32)	Susceptible (26)	Susceptible (23)	Susceptible (21)	Resistant (8)	Susceptible (28)	Susceptible (25)	Susceptible (11)	Resistant (0)
NCCP 13997	2004-01-01	Human	Gangwon	O104	stx1	STEC	ST 101	Resistant (10)	Susceptible (20)	Susceptible (17)	Susceptible (24)	Susceptible (24)	Susceptible (22)	Susceptible (19)	Susceptible (24)	Susceptible (22)	Susceptible (30)	Susceptible (26)	Susceptible (30)	Susceptible (32)	Susceptible (24)	Susceptible (21)	Susceptible (20)	Resistant (9)	Susceptible (38)	Susceptible (21)	Susceptible (12)	Resistant (0)
NCCP 13999	2004-01-01	Human	Gangwon	O55	stx1	STEC	ST 678	Susceptible (23)	Susceptible (16)	Susceptible (20)	Susceptible (24)	Susceptible (23)	Intermediate (17)	Intermediate (15)	Susceptible (18)	Susceptible (21)	Susceptible (30)	Resistant (0)	Intermediate (20)	Susceptible (32)	Resistant (11)	Intermediate (15)	Resistant (0)	Resistant (0)	Resistant (0)	Susceptible (18)	Susceptible (11)	Resistant (0)
NCCP 14010	2004-01-01	Human	Gangwon	O159	stx1:stx2	STEC	ST 131	Resistant (10)	Intermediate (12)	Resistant (0)	Resistant (0)	Resistant (0)	Resistant (10)	Resistant (0)	Resistant (14)	Resistant (14)	Susceptible (34)	Resistant (0)	Resistant (0)	Resistant (0)	Resistant (11)	Resistant (0)	Resistant (0)	Resistant (0)	Resistant (0)	Resistant (0)	Susceptible (13)	Resistant (0)
NCCP 14011	2004-01-01	Human	Gangwon	O_UT	stx1	STEC	ST 655	Susceptible (20)	Susceptible (16)	Resistant (0)	Resistant (0)	Resistant (0)	Susceptible (22)	Susceptible (18)	Susceptible (26)	Susceptible (25)	Susceptible (36)	Susceptible (27)	Susceptible (38)	Susceptible (38)	Susceptible (28)	Resistant (0)	Resistant (0)	Resistant (0)	Susceptible (25)	Resistant (0)	Susceptible (16)	Resistant (0)
NCCP 14013	2004-01-01	Human	Gangwon	O_UT	stx1:stx2	STEC	ST 13	Susceptible (19)	Resistant (0)	Resistant (0)	Resistant (0)	Resistant (0)	Susceptible (22)	Susceptible (20)	Susceptible (20)	Susceptible (23)	Susceptible (18)	Susceptible (25)	Susceptible (36)	Susceptible (36)	Resistant (0)	Resistant (0)	Resistant (0)	Resistant (0)	Resistant (0)	Resistant (0)	Susceptible (13)	Resistant (0)
NCCP 14020	1998-01-01	Human	Gangwon	O26	stx1:stx2	STEC	ST 21	Susceptible (20)	Resistant (0)	Resistant (9)	Resistant (0)	Resistant (0)	Resistant (0)	Intermediate (15)	Susceptible (20)	Susceptible (26)	Susceptible (30)	Susceptible (22)	Susceptible (28)	Susceptible (30)	Resistant (0)	Resistant (0)	Resistant (0)	Resistant (0)	Susceptible (20)	Resistant (0)	Intermediate (10)	Resistant (0)
NCCP 14025	2001-01-01	Human	Gangwon	O26	stx1:stx2	STEC	ST 21	Resistant (12)	Resistant (0)	Resistant (8)	Resistant (0)	Resistant (0)	Resistant (0)	Intermediate (17)	Susceptible (24)	Susceptible (22)	Susceptible (32)	Resistant (0)	Resistant (0)	Resistant (0)	Resistant (10)	Resistant (0)	Resistant (0)	Resistant (0)	Susceptible (20)	Resistant (0)	Susceptible (13)	Resistant (0)
NCCP 14538	2003-01-01	Human	Gwangju	O157	stx1:stx2	STEC	ST 11	Resistant (0)	Resistant (0)	Resistant (8)	Resistant (0)	Resistant (0)	Susceptible (21)	Intermediate (17)	Susceptible (24)	Susceptible (25)	Susceptible (32)	Intermediate (16)	Susceptible (34)	Susceptible (32)	Resistant (13)	Resistant (0)	Resistant (0)	Resistant (0)	Susceptible (16)	Resistant (0)	Susceptible (13)	Resistant (0)
NCCP 14539	2003-01-01	Human	Gwangju	O26	stx1	STEC	ST 21	Resistant (12)	Susceptible (19)	Resistant (9)	Resistant (0)	Resistant (0)	Intermediate (16)	Susceptible (18)	Susceptible (24)	Susceptible (24)	Susceptible (32)	Intermediate (18)	Susceptible (25)	Susceptible (23)	Resistant (10)	Resistant (0)	Resistant (0)	Resistant (0)	Susceptible (20)	Resistant (0)	Susceptible (11)	Resistant (0)
NCCP 14541	2003-01-01	Human	Chungbuk	O157	stx2	STEC	ST 11	Susceptible (24)	Intermediate (13)	Susceptible (19)	Resistant (0)	Resistant (0)	Susceptible (23)	Susceptible (20)	Susceptible (22)	Susceptible (25)	Susceptible (31)	Resistant (11)	Resistant (15)	Susceptible (30)	Resistant (8)	Resistant (0)	Resistant (0)	Resistant (0)	Susceptible (23)	Resistant (0)	Susceptible (13)	Resistant (0)
NCCP 15647	2003-06-23	Human	Gyeong-gi	O11	stx2	STEC	ST 93	Susceptible (22)	Intermediate (14)	Susceptible (18)	Resistant (0)	Resistant (0)	Intermediate (14)	Susceptible (18)	Susceptible (22)	Susceptible (25)	Susceptible (36)	Susceptible (23)	Susceptible (24)	Susceptible (22)	Resistant (0)	Resistant (0)	Resistant (0)	Resistant (0)	Resistant (0)	Resistant (0)	Susceptible (13)	Resistant (0)
NCCP 15648	2001-01-01	Human	Gangwon	O104	stx2	STEC	ST 678	Resistant (9)	Resistant (10)	Intermediate (16)	Resistant (0)	Resistant (0)	Resistant (13)	Resistant (14)	Resistant (10)	Susceptible (22)	Susceptible (34)	Susceptible (26)	Susceptible (36)	Susceptible (34)	Resistant (0)	Resistant (0)	Resistant (0)	Resistant (0)	Resistant (0)	Resistant (0)	Susceptible (14)	Resistant (0)
NCCP 15655	2003-03-29	Human	Gangwon	O8	stx1:stx2	STEC	ST 111	Resistant (11)	Susceptible (16)	Susceptible (18)	Resistant (0)	Resistant (0)	Intermediate (16)	Susceptible (18)	Susceptible (20)	Susceptible (24)	Susceptible (32)	Susceptible (21)	Susceptible (38)	Susceptible (26)	Resistant (0)	Resistant (0)	Resistant (0)	Resistant (0)	Intermediate (13)	Resistant (0)	Susceptible (13)	Resistant (0)
NCCP 15739	2010-07-19	Human	Busan	O157	stx1:stx2	STEC	ST 11	Resistant (11)	Resistant (0)	Susceptible (18)	Resistant (0)	Resistant (0)	Resistant (10)	Resistant (12)	Resistant (14)	Susceptible (22)	Susceptible (28)	Resistant (0)	Resistant (13)	Resistant (12)	Resistant (0)	Resistant (0)	Resistant (0)	Resistant (0)	Resistant (0)	Resistant (0)	Intermediate (9)	Resistant (0)
NCCP 15953	2014-01-01	Human	Jeonnam	O174	stx2	STEC	ST 677	Susceptible (27)	Intermediate (12)	Susceptible (20)	Resistant (0)	Resistant (0)	Intermediate (16)	Intermediate (16)	Susceptible (20)	Susceptible (21)	Susceptible (32)	Resistant (13)	Susceptible (28)	Susceptible (26)	Resistant (9)	Resistant (0)	Resistant (0)	Resistant (0)	Resistant (0)	Resistant (0)	Intermediate (10)	Resistant (0)
NCCP 15957	2010-01-01	Human	Seoul	O91	stx2	STEC	ST 33	Susceptible (24)	Intermediate (14)	Susceptible (20)	Resistant (0)	Resistant (0)	Intermediate (14)	Intermediate (16)	Susceptible (21)	Susceptible (21)	Susceptible (31)	Resistant (0)	Susceptible (31)	Susceptible (28)	Resistant (0)	Resistant (0)	Resistant (0)	Resistant (0)	Resistant (0)	Resistant (0)	Susceptible (13)	Resistant (0)
NCCP 15958	2014-01-01	Human	Seoul	O_UT	stx2	STEC	ST 446	Resistant (9)	Intermediate (12)	Susceptible (17)	Resistant (0)	Resistant (0)	Resistant (0)	Resistant (0)	Resistant (9)	Resistant (0)	Susceptible (34)	Resistant (0)	Resistant (10)	Resistant (9)	Resistant (8)	Resistant (0)	Resistant (0)	Resistant (0)	Resistant (0)	Resistant (0)	Susceptible (13)	Resistant (0)
NCCP 15960	2012-02-01	Human	Jeonnam	O55	stx1	STEC	ST 101	Susceptible (26)	Susceptible (19)	Susceptible (22)	Resistant (0)	Resistant (0)	Intermediate (16)	Susceptible (18)	Susceptible (22)	Susceptible (24)	Susceptible (32)	Resistant (9)	Susceptible (30)	Susceptible (28)	Resistant (0)	Resistant (0)	Resistant (0)	Resistant (0)	Susceptible (30)	Susceptible (26)	Susceptible (13)	Resistant (0)
NCCP 15962	2003-01-01	Human	Daegu	O21	stx1	STEC	ST 971	Susceptible (25)	Susceptible (18)	Susceptible (20)	Resistant (0)	Resistant (0)	Intermediate (16)	Susceptible (20)	Susceptible (24)	Susceptible (24)	Susceptible (36)	Resistant (10)	Susceptible (30)	Susceptible (29)	Resistant (7)	Resistant (0)	Resistant (0)	Resistant (0)	Susceptible (31)	Susceptible (30)	Susceptible (14)	Resistant (0)
NCCP 15654	2003-03-07	Human	Gangwon	O104	stx2:aggR	STEC/EAEC	ST 678	Susceptible (26)	Resistant (0)	Susceptible (23)	Resistant (0)	Resistant (0)	Susceptible (18)	Susceptible (18)	Susceptible (26)	Susceptible (18)	Susceptible (36)	Susceptible (30)	Susceptible (45)	Susceptible (36)	Resistant (0)	Resistant (0)	Susceptible (24)	Resistant (0)	Susceptible (22)	Resistant (0)	Susceptible (26)	Resistant (0)
NCCP 15656	2003-03-31	Human	Gangwon	O104	stx2:aggR	STEC/EAEC	ST 678	Susceptible (31)	Resistant (0)	Susceptible (22)	Resistant (0)	Resistant (0)	Susceptible (26)	Susceptible (18)	Susceptible (28)	Susceptible (25)	Susceptible (38)	Susceptible (30)	Susceptible (48)	Susceptible (40)	Resistant (0)	Resistant (0)	Susceptible (22)	Resistant (0)	Susceptible (23)	Resistant (0)	Intermediate (9)	Resistant (0)
NCCP 15954	2014-01-01	Human	Gwangju	O145	stx1:eaeA	STEC/EPEC	ST 32	Susceptible (24)	Resistant (0)	Susceptible (20)	Resistant (0)	Resistant (0)	Susceptible (18)	Intermediate (15)	Intermediate (17)	Susceptible (21)	Susceptible (30)	Intermediate (14)	Susceptible (26)	Susceptible (26)	Resistant (0)	Resistant (0)	Resistant (0)	Resistant (0)	Resistant (0)	Resistant (0)	Susceptible (12)	Resistant (0)
NCCP 15956	2012-01-02	Human	Jeonnam	O103	stx1:eaeA	STEC/EPEC	ST 17	Susceptible (24)	Resistant (10)	Susceptible (20)	Resistant (0)	Resistant (0)	Susceptible (22)	Susceptible (23)	Susceptible (24)	Susceptible (28)	Susceptible (40)	Resistant (0)	Susceptible (24)	Susceptible (22)	Resistant (0)	Resistant (0)	Resistant (0)	Resistant (0)	Resistant (0)	Resistant (0)	Susceptible (13)	Resistant (0)
NCCP 15961	2012-08-01	Human	Daegu	O26	stx1:eaeA	STEC/EPEC	ST 21	Susceptible (15)	Intermediate (14)	Susceptible (18)	Resistant (0)	Resistant (0)	Susceptible (18)	Susceptible (18)	Susceptible (23)	Susceptible (22)	Susceptible (34)	Susceptible (28)	Susceptible (34)	Susceptible (32)	Resistant (8)	Resistant (0)	Resistant (0)	Resistant (0)	Resistant (0)	Resistant (0)	Susceptible (12)	Resistant (0)
1)	Data are expresssed as interpretation (diameter of zone of inhibition (mm)). Resistance breakpoints are described in parenthesis.
2)	Amoxicillin / clavulanic acid
3)	Trimethoprim / sulfamethoxazole
